# Supplementary material for: Microbiota-Derived β-Amyloid-like Peptides Trigger Alzheimer’s Disease-Related Pathways in the SH-SY5Y Neural Cell Line
Source: Nutrients. 2021 Oct 29;13(11):3868. doi: 10.3390/nu13113868 (PMC8624230; doi:10.3390/nu13113868)
Supplement: Supplementary file 1 [file nutrients-13-03868-s001.zip]

Archive with 2 entries (2 files):
- nutrients-1360427-supplementary.pptx
- nutrients-1360427-supplementary.xlsx
