# Supplementary material for: Microbiota-Derived β-Amyloid-like Peptides Trigger Alzheimer’s Disease-Related Pathways in the SH-SY5Y Neural Cell Line
Source: Nutrients. 2021 Oct 29;13(11):3868. doi: 10.3390/nu13113868 (PMC8624230; doi:10.3390/nu13113868)
Supplement: Supplementary file 1 [file nutrients-13-03868-s001.zip › nutrients-1360427-supplementary.xlsx]

## Sheet: Description
Table ID	Description
Table S1	Description, version and references of bioinformatic tools used in the analysis
Table S2	Taxonomy of the potential bacterial amyloid beta peptides discovered in this work
Table S3	Results of the sequence alignment between the MAHMI database and the human APP
Table S4	Results of the secondary structure alignment between the human amyloid beta peptide (40a) and the potential bacterial amyloid beta peptides
Table S5	Results of the secondary structure alignment between the human amyloid beta peptide (42a) and the potential bacterial amyloid beta peptides
Table S6	Results of the tertiary structure alignment between the human amyloid beta peptide (40a) and the potential bacterial amyloid beta peptides
Table S7	Results of the tertiary structure alignment between the human amyloid beta peptide (42a) and the potential bacterial amyloid beta peptides
Table S8	Summary of the alignment results between the human amyloid beta peptide (40a) and the potential bacterial amyloid beta peptides
Table S9	Summary of the alignment results between the human amyloid beta peptide (42a) and the potential bacterial amyloid beta peptides
Table S10	Overexpressed pathways in the DMSO 0.05% when compared with the control medium
Table S11	Underexpressed pathways in the DMSO 0.05% when compared with the control medium
Table S12	Overexpressed pathways in the DF56 1ug/mL when compared with the DMSO 0.05%
Table S13	Underexpressed pathways in the DF56 1ug/mL when compared with the DMSO 0.05%
Table S14	Overexpressed pathways in the AG25 1ug/mL when compared with the DMSO 0.05%
Table S15	Underexpressed pathways in the AG25 1ug/mL when compared with the DMSO 0.05%
Table S16	Overexpressed pathways in the DMSO 0.1% when compared with the control medium
Table S17	Underexpressed pathways in the DMSO 0.1% when compared with the control medium
Table S18	Overexpressed pathways in the DF56 2ug/mL when compared with the DMSO 0.1%
Table S19	Underexpressed pathways in the DF56 2ug/mL when compared with the DMSO 0.1%
Table S20	Overexpressed pathways in the AG25 2ug/mL when compared with the DMSO 0.1%
Table S21	Underexpressed pathways in the AG25 2ug/mL when compared with the DMSO 0.1%

## Sheet: Table S1
Name	Version	Reference (doi or URL)	Description
BLASTp	2.8.1	10.1016/S0022-2836(05)80360-2	Local sequence alignment
PSIPRED	4.01	10.1006/jmbi.1999.3091	Secondary structure prediction
ClustalΩ	1.2.4	10.1038/msb.2011.75	Global sequence alignment
RPBS PEP-FOLD	3.5	10.1093/nar/gkw329	Tertiary structure prediction (<50aa)
ExPASy SWISS-MODEL	web service	10.1093/nar/gky427	Tertiary structure prediction (>=50aa)
TM-Align	web service	10.1093/nar/gki524	Tertiary structure alignment
Bowtie2	2.4.2	10.1038/nmeth.1923	Read mapping
StringTie	2.0.4	10.1038/nbt.3122	Transcript quantification
Reactome suit	web service	10.1093/nar/gkv1351	Gene set enrichment analysis
TrimGalore	0.6.4	http://www.bioinformatics.babraham.ac.uk/projects/trim_galore/	Reads trimming and filtering

## Sheet: Table S2
MAHMI peptide	Sequence	Best match in NCBI	Identity	Coverage	E value
2197111	NGAWDEGGLTADANVVINECAGILQYCQEVFEGLK	Clostridium sp. TM06-18	1	1	1e-16
25392817	IVGGVVAAAAIVVAIILLKKKRAKMLEDV	Not match found	NA	NA	NA
28563550	FSLPEVFSGFLGESVGSVVGMIVALMIGGLIAALVAYLIGLPVLR	Clostridiales bacterium	1	1	7e-18
47713732	DKAGENPEDNGKDEEDHSNTKKVILGSVIGGVALIAAIVSTIVIKKKKHKKGSVKF	Eubacterium sp. CAG 251	96.43%	1	1e-25
54306258	QAVASVQKKSKKGLIIGLSLGGVMLAVILAVALIF	Massilimaliae massiliensis	88.24%	0.97	7e-09
60447030	IVVEGTPEKPYYNIWYFDPTDGECHIGFSSHCLDNVFNWLAEEFEGTEPR	Anaeromassilibacillus sp. An250	58.33%	0.96	7e-11
62511072	AGHAACRGLDARRLAHIEQRREAIHRAHAIRRAKVMREADRAKGQARNAF	Ellagibacter isourolithinifaciens	0.96	1	2e-22
71365372	DGNAPAEEDASSNTGLIIGIVAAVVVIAAVVVAIVVK	Not match found	NA	NA	NA
95198855	QVNVSAGENGGTPNVGLIVGLSVGGVALAGLAVATVLVIKKKKAGK	Clostridiales bacterium	1	1	3e-18
114747734	NGAWDEGTLTEDPTIQLNECAGILQYCQEIFEGLK	Clostridiales bacterium	1	1	4e-17
115692768	NQQPKKSNKGLIIGLSVGGGVLLLIIIVVLIVF	Haloactinobacterium sp. T3246_1	0.81	66.67%	0.008
117526633	YVSNFMNGAWDEGVLTEDATIQLNECAGILQYCQEIFEGLK	Lachnospiraceae bacterium	1	1	1e-21
127534682	APKIATKKGLTIGLMVVQIVLAIIGIIVLVMMF	Bifidobacterium longum	1	1	3e-11
163091118	STGAIIGIIVAAVAVIAVVVIVVVKGKKK	Not match found	NA	NA	NA
177568965	NQQPKKSNKGLIIGLSVGGGVLLLIIIVVVIVF	Bifidobacterium callimiconis	0.87	62.07%	0.003
179064587	GGSVMAAPASSDLDAEIQVQQEKLQQLNQQKVNQRNQELENRLSNLESKLDRLKDNRSAY	Not match found	NA	NA	NA
179343276	LYVSCSLANESESVTGGFALYTWSDDWWNEANYDYKPVEGHDHHYTDLNK	Porphyromonadaceae bacterium	0.82	100%%	2e-21
183834775	NGAWDEGGLTADANVVISECAGILQYCQEVFEGLK	Clostridium sp. CAG 7	1	1	2e-16
191330796	ATVEASQQIYVVCPLVEESEAVDAASAER	Clostridioides difficile	0.86	0.72	0.001
193677039	GAAAPVQKKSKKGLIIGLSLGGVLLAVILAVALIF	Massilimaliae massiliensis	97.14%	1	8e-12
194126392	SDNNGGSSTGLIIGIIAAVVVVVAVVVVVIIVLNK	Not match found	NA	NA	NA
217320284	GPIIGGVVGGVAAVVIIVVIVVLVKKNKKKKAAQAAAQAEQSDAQETPPEE	Ascodesmis nigricans	51.06%	0.88	0.023
220586847	LKQPKSGSGMNTGVLIGIIAGAAAVIIIVVIAVVVSGKKKKASTKSK	Not match found	NA	NA	NA
237222364	DKTGENPEDNGKDEEDHSNTKKVILGSVIGGVALIAVIVSTIVIKKKKHKKGSVKF	Eubacterium sp. CAG 251	1	1	6e-27
237389767	DEPMIPEDMMPEEQSGPNVGLIAGIAAAAAVVAVIIVIVVIRKKKKKAAALKLEDDF	Not match found	NA	NA	NA
241666057	MFPILTENLGSFIGATIGAFVGGALIVGLVVYFILMTK	Clostridium sp. CAG 568	1	1	2e-16
241714122	DINIIDEKIIDDNHPEEKNNTPLIVGLSIGGVVILLGIILTILKIKKII	Firmicutes bacterium CAG 449	1	1	1e-20
252683550	MIGSVEAQPVHRQTAALVQKKSKKGLIIGLSLGGVMLAVILAVALIF	Massilimaliae massiliensis	90.91%	0.7	2e-08
255055534	AMDDTPVEDENSSSHKGIIIGSIIGILVLTIIIIVIIKKRKKKKLAQTVSVNW	Not match found	NA	NA	NA
275919233	SENRIHDRKQSMQIQQELKDNISQIVKSDEEEQEQIKNLIQAQKESLANHINQKY	Schaedlerella arabinosiphila	54.55%	1	1e-10
281492039	TIDANGNIVRDPSSSDGSDILIPGVTENKNTW	Faecalicatena fissicatena	96.88%	1	7e-12
302170761	SENRIHDRKQSLQIQQELKDNISQIVKSDEEEQEQIKNLIQAQKESLANHINQKY	Schaedlerella arabinosiphila	54.55%	1	1e-10

## Sheet: Table S3
MAHMI peptide	Identity percentage	Query length	Alignment length	Mismatches	Gaps	Query start	Query end	Subject start	Subject end	Expected value	Bitscore		Distance from AB42 init	Distance to AB42 end
2197111	0.4286	35	35	18	1	1	35	49	81	2e-06	31.6		NA	NA
25392817	0.5455	29	22	10	0	1	22	706	727	5e-06	30		34	14
28563550	0.5	45	26	13	0	10	35	690	715	5e-06	30.8		18	2
47713732	0.4286	56	35	20	0	15	49	693	727	4e-06	31.2		21	14
54306258	0.48	35	25	13	0	10	34	697	721	3e-06	30.8		25	8
60447030	0.3659	50	41	26	0	4	44	296	336	6e-06	30.4		NA	NA
62511072	0.359	50	39	25	0	10	48	384	422	5e-06	30.8		NA	NA
71365372	0.5172	37	29	14	0	8	36	693	721	2e-06	31.6		21	8
95198855	0.5	46	30	15	0	14	43	698	727	5e-07	33.9		26	14
114747734	0.4286	35	35	18	1	1	35	49	81	6e-06	30		NA	NA
115692768	0.5185	33	27	13	0	7	33	697	723	6e-07	33.1		25	10
117526633	0.4211	41	38	20	1	4	41	46	81	1e-06	32.7		NA	NA
127534682	0.4375	33	32	18	0	1	32	692	723	3e-06	31.2		20	10
163091118	0.5185	29	27	13	0	3	29	700	726	3e-06	30.4		28	13
177568965	0.4815	33	27	14	0	7	33	697	723	2e-06	31.6		25	10
179064587	0.3659	60	41	26	0	11	51	426	466	8e-06	30.4		NA	NA
179343276	0.4412	50	34	19	0	2	35	184	217	3e-06	31.2		NA	NA
183834775	0.4286	35	35	18	1	1	35	49	81	3e-06	30.8		NA	NA
191330796	0.6316	29	19	7	0	10	28	184	202	9e-06	29.3		NA	NA
193677039	0.48	35	25	13	0	10	34	697	721	3e-06	31.2		25	8
194126392	0.4	35	30	18	0	6	35	696	725	4e-06	30.8		24	12
217320284	0.36	51	50	29	1	1	50	700	746	2e-06	31.6		28	33
220586847	0.3429	47	35	23	0	9	43	696	730	9e-06	30		NA	NA
237222364	0.4571	56	35	19	0	15	49	693	727	1e-06	32.7		21	14
237389767	0.359	57	39	25	0	13	51	693	731	7e-06	30.4		21	18
241666057	0.4118	38	34	20	0	5	38	691	724	7e-06	30		19	11
241714122	0.4483	49	29	16	0	19	47	697	725	1e-05	29.6		25	12
252683550	0.3846	47	39	22	1	10	46	683	721	3e-06	31.2		11	8
255055534	0.3714	53	35	21	1	10	43	693	727	6e-06	30.4		21	14
275919233	0.2857	55	49	35	0	6	54	390	438	8e-06	30.4		NA	NA
281492039	0.4138	32	29	17	0	3	31	575	603	1e-05	29.3		NA	NA
302170761	0.2857	55	49	35	0	6	54	390	438	9e-06	30		NA	NA

## Sheet: Table S4
MAHMI Peptide	AB40
252683550	0.581395
241714122	0.602273
179343276	0.611111
217320284	0.611111
28563550	0.642857
275919233	0.680851
302170761	0.680851
60447030	0.7
179064587	0.71
117526633	0.7125
62511072	0.722222
255055534	0.728261
281492039	0.736111
2197111	0.743243
183834775	0.743243
115692768	0.75
163091118	0.75
177568965	0.75
54306258	0.756757
114747734	0.756757
193677039	0.756757
95198855	0.790698
237389767	0.791667
191330796	0.794118
220586847	0.813953
241666057	0.820513
71365372	0.868421
194126392	0.878378
127534682	0.888889
25392817	0.897059
47713732	0.916667
237222364	0.927083

## Sheet: Table S5
MAHMI Peptide	AB42
179343276	0.5
281492039	0.513514
191330796	0.541667
60447030	0.543478
117526633	0.547619
114747734	0.576923
2197111	0.589744
183834775	0.589744
115692768	0.618421
177568965	0.618421
54306258	0.705128
193677039	0.705128
241714122	0.717391
95198855	0.761364
163091118	0.805556
252683550	0.811111
25392817	0.833333
220586847	0.833333
275919233	0.846939
302170761	0.846939
71365372	0.8625
194126392	0.871795
237222364	0.877551
127534682	0.881579
179064587	0.882353
47713732	0.887755
28563550	0.897727
62511072	0.913043
217320284	0.914894
255055534	0.916667
241666057	0.9375
237389767	0.95

## Sheet: Table S6
	Model 1		Model 2		Model 3		Model 4		Model 5
MAHMI peptide	NL_AB	NL_PEP	NL_AB	NL_PEP	NL_AB	NL_PEP	NL_AB	NL_PEP	NL_AB	NL_PEP	MAX	AVG
281492039	0.18165	0.18202	0.18384	0.18177	0.1952	0.19483	0.17622	0.18158	0.19836	0.20217	0.20217	0.187764
177568965	0.18629	0.18815	0.19549	0.19149	0.25858	0.2703	0.22726	0.23743	0.19523	0.20015	0.2703	0.215037
179343276	0.24096	0.22054	0.28452	0.25313	0.20353	0.19449	0.21417	0.20621	0.26105	0.24417	0.28452	0.232277
241714122	0.22527	0.21598	0.19718	0.18902	0.19577	0.19069	0.34152	0.29574	0.26653	0.24497	0.34152	0.236267
115692768	0.31719	0.35247	0.17592	0.18368	0.30756	0.34482	0.18745	0.19288	0.15681	0.15721	0.35247	0.237599
47713732	0.25438	0.23026	NA	NA	NA	NA	NA	NA	NA	NA	0.25438	0.24232
71365372	0.31557	0.32883	0.25599	0.26073	0.23319	0.23596	0.198	0.20706	0.22719	0.22863	0.32883	0.249115
241666057	0.24196	0.24401	0.20228	0.20193	0.38314	0.3913	0.22523	0.22711	0.25011	0.25187	0.3913	0.261894
163091118	0.19253	0.19711	0.18858	0.17353	0.3224	0.39541	0.31617	0.38836	0.32082	0.39025	0.39541	0.288516
60447030	0.2927	0.2716	0.3319	0.28924	0.3223	0.27497	0.31783	0.27786	0.33024	0.29038	0.3319	0.299902
62511072	0.33613	0.28366	0.33871	0.28407	0.33306	0.28187	0.33758	0.28432	0.33391	0.2831	0.33871	0.309641
217320284	0.33435	0.29179	NA	NA	NA	NA	NA	NA	NA	NA	0.33435	0.31307
255055534	0.30658	0.33129	NA	NA	NA	NA	NA	NA	NA	NA	0.33129	0.318935
95198855	0.35299	0.32243	0.32782	0.29683	0.34343	0.31122	0.36292	0.331	0.31837	0.298	0.36292	0.326501
252683550	0.33519	0.29708	0.33427	0.297	0.37464	0.34006	0.37053	0.33257	0.34319	0.30565	0.37464	0.333018
28563550	0.38352	0.36047	0.36386	0.33765	0.37973	0.35039	0.36222	0.33778	0.24839	0.2406	0.38352	0.336461
191330796	0.29416	0.35967	0.30925	0.3673	0.31942	0.37298	0.29996	0.34962	0.31839	0.37901	0.37901	0.336976
193677039	0.34407	0.37975	0.30957	0.3374	0.32151	0.35392	0.32685	0.36315	0.30938	0.3356	0.37975	0.33812
220586847	0.36349	0.32668	0.37183	0.33913	0.3556	0.32172	0.38243	0.33922	0.32657	0.28929	0.38243	0.341596
117526633	0.36474	0.35911	0.3276	0.32215	0.31828	0.31239	0.37423	0.36844	0.36188	0.35627	0.37423	0.346509
54306258	0.3307	0.36064	0.34193	0.37084	0.3317	0.35625	0.35237	0.38574	0.32591	0.35951	0.38574	0.351559
2197111	0.33191	0.35767	0.3447	0.37644	0.34061	0.36941	0.35713	0.38633	0.32132	0.35194	0.38633	0.353746
194126392	0.32576	0.35344	0.3448	0.37554	0.35463	0.3871	0.33902	0.36967	0.34573	0.37466	0.3871	0.357035
25392817	0.32483	0.39399	0.32232	0.3867	0.33431	0.39449	0.3333	0.40089	0.32728	0.38128	0.40089	0.359939
237222364	0.33105	0.38994	NA	NA	NA	NA	NA	NA	NA	NA	0.38994	0.360495
183834775	0.35631	0.38549	0.34316	0.37082	0.37009	0.40199	0.33726	0.36535	0.32463	0.35499	0.40199	0.361009
114747734	0.36591	0.39369	0.34939	0.37437	0.34263	0.37494	0.34742	0.37469	0.33723	0.36503	0.39369	0.36253
179064587	0.38452	0.34265	NA	NA	NA	NA	NA	NA	NA	NA	0.38452	0.363585
237389767	0.33467	0.40361	NA	NA	NA	NA	NA	NA	NA	NA	0.40361	0.36914
275919233	0.34775	0.39589	NA	NA	NA	NA	NA	NA	NA	NA	0.39589	0.37182
302170761	0.34775	0.39589	NA	NA	NA	NA	NA	NA	NA	NA	0.39589	0.37182
127534682	0.34404	0.38573	0.36295	0.38849	0.3431	0.38524	0.37916	0.42116	0.34658	0.38148	0.42116	0.373793

## Sheet: Table S7
	Model 1		Model 2		Model 3		Model 4		Model 5
MAHMI peptide	NL_AB	NL_PEP	NL_AB	NL_PEP	NL_AB	NL_PEP	NL_AB	NL_PEP	NL_AB	NL_PEP	MAX	AVG
281492039	0.17677	0.18013	0.22714	0.24175	0.21449	0.22807	0.1593	0.16309	0.15345	0.1562	0.24175	0.190039
179343276	0.2135	0.2005	0.25599	0.23087	0.20223	0.18969	0.24319	0.21516	0.20667	0.19325	0.25599	0.215105
177568965	0.22554	0.23523	0.21058	0.2124	0.19987	0.20662	0.22774	0.2384	0.22273	0.24037	0.24037	0.221948
241714122	0.18833	0.18019	0.22634	0.21505	0.24694	0.23023	0.32776	0.2949	0.28714	0.26766	0.32776	0.246454
241666057	0.26819	0.28669	0.23332	0.24018	0.32001	0.33505	0.24934	0.25803	0.19964	0.20415	0.33505	0.25946
71365372	0.31056	0.32461	0.21628	0.21586	0.21423	0.22986	0.2156	0.22351	0.3183	0.32889	0.32889	0.25977
115692768	0.29169	0.3546	0.22888	0.24042	0.30912	0.3674	0.24182	0.2724	0.23066	0.23779	0.3674	0.277478
60447030	0.29266	0.25957	0.31983	0.28292	0.36081	0.32267	0.29857	0.26325	0.28503	0.26023	0.36081	0.294554
47713732	0.36323	0.30144	NA	NA	NA	NA	NA	NA	NA	NA	0.36323	0.332335
193677039	0.32285	0.37999	0.30988	0.35747	0.3122	0.36255	0.31804	0.37107	0.31346	0.364	0.37999	0.341151
191330796	0.29734	0.4017	0.28612	0.37626	0.29088	0.38258	0.30321	0.42093	0.29299	0.39173	0.42093	0.344374
54306258	0.33632	0.39134	0.31897	0.36814	0.31583	0.35839	0.31889	0.36808	0.30987	0.35818	0.39134	0.344401
252683550	0.35007	0.32084	0.32343	0.30102	0.39597	0.36224	0.38359	0.35026	0.36785	0.33734	0.39597	0.349261
163091118	0.22265	0.22842	0.22267	0.22107	0.42955	0.47766	0.44269	0.54028	0.35877	0.45696	0.54028	0.360072
117526633	0.38494	0.39233	0.3085	0.31333	0.365	0.37099	0.39208	0.40045	0.36345	0.36962	0.40045	0.366069
28563550	0.36061	0.34534	0.37399	0.3569	0.32912	0.31171	0.39931	0.38298	0.42967	0.41043	0.42967	0.370006
2197111	0.35247	0.39778	0.36595	0.41119	0.37743	0.42804	0.38663	0.44327	0.29205	0.33224	0.44327	0.378705
114747734	0.35717	0.41289	0.35987	0.4059	0.32945	0.38046	0.38101	0.43654	0.35664	0.40562	0.43654	0.382555
183834775	0.39733	0.45594	0.34416	0.38889	0.37984	0.43148	0.34394	0.39308	0.36307	0.40407	0.45594	0.39018
255055534	0.40048	0.43086	NA	NA	NA	NA	NA	NA	NA	NA	0.43086	0.41567
217320284	0.4305	0.40946	NA	NA	NA	NA	NA	NA	NA	NA	0.4305	0.41998
95198855	0.42937	0.40418	0.44906	0.42105	0.44343	0.41685	0.43608	0.41042	0.42955	0.40289	0.44906	0.424288
179064587	0.44682	0.40746	NA	NA	NA	NA	NA	NA	NA	NA	0.44682	0.42714
194126392	0.43603	0.48279	0.40592	0.44914	0.35955	0.4008	0.42376	0.47752	0.41702	0.46396	0.48279	0.431649
220586847	0.48919	0.45725	0.49999	0.46776	0.5183	0.48104	0.50406	0.46728	0.48931	0.45894	0.5183	0.483312
127534682	0.447	0.51614	0.44753	0.5143	0.43842	0.50584	0.47006	0.54079	0.4505	0.51544	0.54079	0.484602
237222364	0.42736	0.5442	NA	NA	NA	NA	NA	NA	NA	NA	0.5442	0.48578
275919233	0.45973	0.52003	NA	NA	NA	NA	NA	NA	NA	NA	0.52003	0.48988
302170761	0.45973	0.52003	NA	NA	NA	NA	NA	NA	NA	NA	0.52003	0.48988
62511072	0.52955	0.46967	0.50199	0.4501	0.51204	0.45674	0.52841	0.46828	0.52512	0.46682	0.52955	0.490872
25392817	0.47886	0.57456	0.4686	0.55942	0.45053	0.55653	0.47067	0.54338	0.45671	0.54278	0.57456	0.510204
237389767	0.48755	0.61261	NA	NA	NA	NA	NA	NA	NA	NA	0.61261	0.55008

## Sheet: Table S8
	BLAST		Secondary Structure	Tertiary structure
MAHMI Peptide	Identity	Coverage		MAX	AVG	AVG MEASURES	Sequence
179343276	0.4412	0.68	0.5	0.28452	0.232277	0.427599	LYVSCSLANESESVTGGFALYTWSDDWWNEANYDYKPVEGHDHHYTDLNK
281492039	0.4138	0.90625	0.513514	0.20217	0.187764	0.4447	TIDANGNIVRDPSSSDGSDILIPGVTENKNTW
241714122	0.4483	0.591837	0.717391	0.34152	0.236267	0.467063	DINIIDEKIIDDNHPEEKNNTPLIVGLSIGGVVILLGIILTILKIKKII
60447030	0.3659	0.82	0.543478	0.3319	0.299902	0.472236	IVVEGTPEKPYYNIWYFDPTDGECHIGFSSHCLDNVFNWLAEEFEGTEPR
177568965	0.4815	0.818182	0.618421	0.2703	0.215037	0.480688	NQQPKKSNKGLIIGLSVGGGVLLLIIIVVVIVF
47713732	0.4286	0.625	0.887755	0.25438	0.24232	0.487611	DKAGENPEDNGKDEEDHSNTKKVILGSVIGGVALIAAIVSTIVIKKKKHKKGSVKF
191330796	0.6316	0.655172	0.541667	0.37901	0.336976	0.508885	ATVEASQQIYVVCPLVEESEAVDAASAER
115692768	0.5185	0.818182	0.618421	0.35247	0.237599	0.509034	NQQPKKSNKGLIIGLSVGGGVLLLIIIVVLIVF
255055534	0.3714	0.660377	0.916667	0.33129	0.318935	0.519734	AMDDTPVEDENSSSHKGIIIGSIIGILVLTIIIIVIIKKRKKKKLAQTVSVNW
95198855	0.5	0.652174	0.761364	0.36292	0.326501	0.520592	QVNVSAGENGGTPNVGLIVGLSVGGVALAGLAVATVLVIKKKKAGK
117526633	0.4211	0.926829	0.547619	0.37423	0.346509	0.523257	YVSNFMNGAWDEGVLTEDATIQLNECAGILQYCQEIFEGLK
193677039	0.48	0.714286	0.705128	0.37975	0.33812	0.523457	GAAAPVQKKSKKGLIIGLSLGGVLLAVILAVALIF
54306258	0.48	0.714286	0.705128	0.38574	0.351559	0.527343	QAVASVQKKSKKGLIIGLSLGGVMLAVILAVALIF
220586847	0.3429	0.744681	0.833333	0.38243	0.341596	0.528988	LKQPKSGSGMNTGVLIGIIAGAAAVIIIVVIAVVVSGKKKKASTKSK
179064587	0.3659	0.683333	0.882353	0.38452	0.363585	0.535938	GGSVMAAPASSDLDAEIQVQQEKLQQLNQQKVNQRNQELENRLSNLESKLDRLKDNRSAY
28563550	0.5	0.577778	0.897727	0.38352	0.336461	0.539097	FSLPEVFSGFLGESVGSVVGMIVALMIGGLIAALVAYLIGLPVLR
62511072	0.359	0.78	0.913043	0.33871	0.309641	0.540079	AGHAACRGLDARRLAHIEQRREAIHRAHAIRRAKVMREADRAKGQARNAF
237222364	0.4571	0.625	0.877551	0.38994	0.360495	0.542017	DKTGENPEDNGKDEEDHSNTKKVILGSVIGGVALIAVIVSTIVIKKKKHKKGSVKF
252683550	0.3846	0.829787	0.811111	0.37464	0.333018	0.546631	MIGSVEAQPVHRQTAALVQKKSKKGLIIGLSLGGVMLAVILAVALIF
71365372	0.5172	0.783784	0.8625	0.32883	0.249115	0.548286	DGNAPAEEDASSNTGLIIGIVAAVVVIAAVVVAIVVK
2197111	0.4286	1	0.589744	0.38633	0.353746	0.551684	NGAWDEGGLTADANVVINECAGILQYCQEVFEGLK
114747734	0.4286	1	0.576923	0.39369	0.36253	0.552349	NGAWDEGTLTEDPTIQLNECAGILQYCQEIFEGLK
237389767	0.359	0.684211	0.95	0.40361	0.36914	0.553192	DEPMIPEDMMPEEQSGPNVGLIAGIAAAAAVVAVIIVIVVIRKKKKKAAALKLEDDF
183834775	0.4286	1	0.589744	0.40199	0.361009	0.556269	NGAWDEGGLTADANVVISECAGILQYCQEVFEGLK
275919233	0.2857	0.890909	0.846939	0.39589	0.37182	0.558252	SENRIHDRKQSMQIQQELKDNISQIVKSDEEEQEQIKNLIQAQKESLANHINQKY
302170761	0.2857	0.890909	0.846939	0.39589	0.37182	0.558252	SENRIHDRKQSLQIQQELKDNISQIVKSDEEEQEQIKNLIQAQKESLANHINQKY
194126392	0.4	0.857143	0.871795	0.3871	0.357035	0.574615	SDNNGGSSTGLIIGIIAAVVVVVAVVVVVIIVLNK
241666057	0.4118	0.894737	0.9375	0.3913	0.261894	0.579446	MFPILTENLGSFIGATIGAFVGGALIVGLVVYFILMTK
25392817	0.5455	0.758621	0.833333	0.40089	0.359939	0.579657	IVGGVVAAAAIVVAIILLKKKRAKMLEDV
217320284	0.36	0.980392	0.914894	0.33435	0.31307	0.580541	GPIIGGVVGGVAAVVIIVVIVVLVKKNKKKKAAQAAAQAEQSDAQETPPEE
163091118	0.5185	0.931034	0.805556	0.39541	0.288516	0.587803	STGAIIGIIVAAVAVIAVVVIVVVKGKKK
127534682	0.4375	0.969697	0.881579	0.42116	0.373793	0.616746	APKIATKKGLTIGLMVVQIVLAIIGIIVLVMMF

## Sheet: Table S9
	BLAST		Secondary Structure	Tertiary structure
MAHMI Peptide	Identity	Coverage		MAX	AVG	Final Score	Sequence
179343276	0.4412	0	0.611111	0.25599	0.215105	0.359332	LYVSCSLANESESVTGGFALYTWSDDWWNEANYDYKPVEGHDHHYTDLNK
241714122	0.4483	0.404762	0.602273	0.32776	0.246454	0.408114	DINIIDEKIIDDNHPEEKNNTPLIVGLSIGGVVILLGIILTILKIKKII
281492039	0.4138	0	0.736111	0.24175	0.190039	0.415565	TIDANGNIVRDPSSSDGSDILIPGVTENKNTW
60447030	0.3659	0	0.7	0.36081	0.294554	0.423638	IVVEGTPEKPYYNIWYFDPTDGECHIGFSSHCLDNVFNWLAEEFEGTEPR
217320284	0.36	0.333333	0.611111	0.4305	0.41998	0.440551	GPIIGGVVGGVAAVVIIVVIVVLVKKNKKKKAAQAAAQAEQSDAQETPPEE
117526633	0.4211	0	0.7125	0.40045	0.366069	0.447767	YVSNFMNGAWDEGVLTEDATIQLNECAGILQYCQEIFEGLK
252683550	0.3846	0.738095	0.581395	0.39597	0.349261	0.448981	MIGSVEAQPVHRQTAALVQKKSKKGLIIGLSLGGVMLAVILAVALIF
179064587	0.3659	0	0.71	0.44682	0.42714	0.461785	GGSVMAAPASSDLDAEIQVQQEKLQQLNQQKVNQRNQELENRLSNLESKLDRLKDNRSAY
275919233	0.2857	0	0.680851	0.52003	0.48988	0.462896	SENRIHDRKQSMQIQQELKDNISQIVKSDEEEQEQIKNLIQAQKESLANHINQKY
302170761	0.2857	0	0.680851	0.52003	0.48988	0.462896	SENRIHDRKQSLQIQQELKDNISQIVKSDEEEQEQIKNLIQAQKESLANHINQKY
2197111	0.4286	0	0.743243	0.44327	0.378705	0.466298	NGAWDEGGLTADANVVINECAGILQYCQEVFEGLK
183834775	0.4286	0	0.743243	0.45594	0.39018	0.469167	NGAWDEGGLTADANVVISECAGILQYCQEVFEGLK
114747734	0.4286	0	0.756757	0.43654	0.382555	0.474017	NGAWDEGTLTEDPTIQLNECAGILQYCQEIFEGLK
177568965	0.4815	0.404762	0.75	0.24037	0.221948	0.47921	NQQPKKSNKGLIIGLSVGGGVLLLIIIVVVIVF
191330796	0.6316	0	0.794118	0.42093	0.344374	0.483152	ATVEASQQIYVVCPLVEESEAVDAASAER
62511072	0.359	0	0.722222	0.52955	0.490872	0.483829	AGHAACRGLDARRLAHIEQRREAIHRAHAIRRAKVMREADRAKGQARNAF
28563550	0.5	0.571429	0.642857	0.42967	0.370006	0.485359	FSLPEVFSGFLGESVGSVVGMIVALMIGGLIAALVAYLIGLPVLR
115692768	0.5185	0.404762	0.75	0.3674	0.277478	0.496837	NQQPKKSNKGLIIGLSVGGGVLLLIIIVVLIVF
163091118	0.5185	0.333333	0.75	0.54028	0.360072	0.508226	STGAIIGIIVAAVAVIAVVVIVVVKGKKK
193677039	0.48	0.404762	0.756757	0.37999	0.341151	0.512238	GAAAPVQKKSKKGLIIGLSLGGVLLAVILAVALIF
54306258	0.48	0.404762	0.756757	0.39134	0.344401	0.51305	QAVASVQKKSKKGLIIGLSLGGVMLAVILAVALIF
255055534	0.3714	0.5	0.728261	0.43086	0.41567	0.514473	AMDDTPVEDENSSSHKGIIIGSIIGILVLTIIIIVIIKKRKKKKLAQTVSVNW
220586847	0.3429	0	0.813953	0.5183	0.483312	0.527805	LKQPKSGSGMNTGVLIGIIAGAAAVIIIVVIAVVVSGKKKKASTKSK
241666057	0.4118	0.547619	0.820513	0.33505	0.25946	0.531499	MFPILTENLGSFIGATIGAFVGGALIVGLVVYFILMTK
95198855	0.5	0.380952	0.790698	0.44906	0.424288	0.54904	QVNVSAGENGGTPNVGLIVGLSVGGVALAGLAVATVLVIKKKKAGK
71365372	0.5172	0.5	0.868421	0.32889	0.25977	0.563803	DGNAPAEEDASSNTGLIIGIVAAVVVIAAVVVAIVVK
237389767	0.359	0.5	0.791667	0.61261	0.55008	0.578228	DEPMIPEDMMPEEQSGPNVGLIAGIAAAAAVVAVIIVIVVIRKKKKKAAALKLEDDF
194126392	0.4	0.428571	0.878378	0.48279	0.431649	0.589959	SDNNGGSSTGLIIGIIAAVVVVVAVVVVVIIVLNK
47713732	0.4286	0.5	0.916667	0.36323	0.332335	0.594992	DKAGENPEDNGKDEEDHSNTKKVILGSVIGGVALIAAIVSTIVIKKKKHKKGSVKF
25392817	0.5455	0.190476	0.897059	0.57456	0.510204	0.602057	IVGGVVAAAAIVVAIILLKKKRAKMLEDV
127534682	0.4375	0.52381	0.888889	0.54079	0.484602	0.622887	APKIATKKGLTIGLMVVQIVLAIIGIIVLVMMF
237222364	0.4571	0.5	0.927083	0.5442	0.48578	0.642124	DKTGENPEDNGKDEEDHSNTKKVILGSVIGGVALIAVIVSTIVIKKKKHKKGSVKF

[truncated: 12 more sheets: Table S10, Table S11, Table S12, Table S13, Table S14, Table S15, Table S16, Table S17, Table S18, Table S19, Table S20, Table S21]
